# Supplementary material for: Experimental and Computational Approaches to Sulfonated Poly(arylene ether sulfone) Synthesis Using Different Halogen Atoms at the Reactive Site
Source: Membranes (Basel). 2022 Dec 19;12(12):1286. doi: 10.3390/membranes12121286 (PMC9785268; doi:10.3390/membranes12121286)
Supplement: Supplementary file 1 [file membranes-12-01286-s001.zip]

Archive with 1 entries (1 files):
- membranes-2086034-supplementary.pdf
